# Supplementary material for: Synthesis, Anticancer Screening, and In Silico Evaluations of Thieno[2,3-c]pyridine Derivatives as Hsp90 Inhibitors
Source: Pharmaceuticals (Basel). 2025 Jan 24;18(2):153. doi: 10.3390/ph18020153 (PMC11858597; doi:10.3390/ph18020153)
Supplement: Supplementary file 1 [file pharmaceuticals-18-00153-s001.zip]

Archive with 1 entries (1 files):
- pharmaceuticals-3441615-supplementary.pdf
